# Supplementary material for: Integrin α6β4 Upregulates PTPRZ1 Through UCHL1-Mediated Hif-1α Nuclear Accumulation to Promote Triple-Negative Breast Cancer Cell Invasive Properties
Source: Cancers (Basel). 2024 Oct 31;16(21):3683. doi: 10.3390/cancers16213683 (PMC11545476; doi:10.3390/cancers16213683)
Supplement: Supplementary file 1 [file cancers-16-03683-s001.zip]

Archive with 1 entries (1 files):
- cancers-3241092-supplementary.pdf
